# Supplementary material for: Mixture Toxicity of Three Unconventional Gas Fracking Chemicals, Barium, O‐Cresol, and Sodium Chloride, to the Freshwater Shrimp Paratya australiensis
Source: Environ Toxicol Chem. 2023 Jan 13;42(2):481–94. doi: 10.1002/etc.5538 (PMC10107621; doi:10.1002/etc.5538)
Supplement: Supplementary file 1 — Supporting Information (Supplemental Tables Draft ETCJ‐Aug‐22‐00498.R2). [file ETC-42-481-s001.xlsx]

## Sheet: Table S1
	Table S1: Acute ecotoxicological end-points (LC/EC50) reported in the literature for freshwater invertebrates to Ba2+
	Phylum	Scientific name	Organism lifestage	Organism age	Exposure typea	Effectb	Test end-point	Toxic conc. (Ba2+ mg/L)	Reference
	Crustacea	Paratya australiensis	Young	N.A	SS	M	96-h LC50	23.4	This study
	Annelida	Tubifex tubifex	NR	NR	S	M	24-h LC50	45	(Khangarot, 1991)
		Tubifex tubifex	NR	NR	S	M	48-h LC50	33.7	(Khangarot, 1991)
		Tubifex tubifex	NR	NR	S	M	96-h LC50	33.7	(Khangarot, 1991)
	Crustacea	Austropotamobius pallipes	NR	NR	S	M	96-h LC50	46	(Boutet & Chaisemartin, 1973)
		Ceriodaphnia dubia	Neonate	< 24-h	S	I	48-h EC50	17	(Golding et al., 2018)
		Ceriodaphnia dubia	Neonate	< 24-h	S	I	48-h EC50	38	(Golding et al., 2018)
		Daphnia magna	Neonate	< 24-h	S	M	48-h LC50	14.5	(Biesinger & Christensen, 1972)
		Daphnia magna	NR	NR	NR	M	24-h LC50	110	(Calleja et al., 1994)
		Daphnia magna	NR	NR	S	M	48-h LC50	32	(Khangarot & Ray, 1989)
		Daphnia magna	NR	< 24-h	S	M	24-h LC50	>530	(LeBlanc, 1980)
		Daphnia magna	NR	< 24-h	S	M	48-h LC50	410	(LeBlanc, 1980)
		Daphnia magna	Neonate	< 24-h	S	I	24-h EC50	70.3	(Lilius et al., 1994)
		Daphnia magna	Neonate	< 24-h	S	I	48-h EC50	11	(Okamoto et al., 2015)
		Echinogammarus berilloni	NR	NR	S	M	24-h LC50	336	(Vincent et al., 1986)
		Echinogammarus berilloni	NR	NR	S	M	48-h LC50	258	(Vincent et al., 1986)
		Echinogammarus berilloni	NR	NR	S	M	72-h LC50	162	(Vincent et al., 1986)
		Echinogammarus berilloni	NR	NR	S	M	96-h LC50	122	(Vincent et al., 1986)
		Gammarus pulex	NR	NR	S	M	24-h LC50	3980	(Vincent et al., 1986)
		Gammarus pulex	NR	NR	S	M	48-h LC50	395	(Vincent et al., 1986)
		Gammarus pulex	NR	NR	S	M	72-h LC50	255	(Vincent et al., 1986)
		Gammarus pulex	NR	NR	S	M	96-h LC50	238	(Vincent et al., 1986)
		Hyalella azteca	Young	1 - 11-d	S	M	7-d LC50	>1	(Borgmann et al., 2005)
		Hyalella azteca	Young	1 - 11-d	S	M	7-d LC50	>3.15	(Borgmann et al., 2005)
		Orconectes limosus	NR	NR	S	M	96-h LC50	78	(Boutet & Chaisemartin, 1973)
		Streptocephalus proboscideus	2-3rd Instar	NR	NR	M	24-h LC50	372	(Calleja et al., 1994)
	Mollusca	Potamopyrgus jenkinsi	Adult & juvenile	NR	NR	M	96-h LC50	0.33 - 1.74	(Vareille-Morel & Debord, 1990)
	Ostracoda	Cypris subglobosa	NR	NR	S	I	48-h EC50	798	(Khangarot & Das, 2009)
	Platyhelminthes	Girardia tigrina	NR	20-d	NR	M	96-h LC50	51	(Piontek, 1999)
	Rotifera	Brachionus calyciflorus	NR	NR	NR	M	24-h LC50	372	(Calleja et al., 1994)
	Not applicable (NA); not reported (NR)
	a Static (S); semi static (SS)
	b Mortality (M); immobilisation (I)

## Sheet: Table S2
	Table S2: Acute ecotoxicological end-points (LC/EC50) reported in the literature for freshwater invertebrates to o-Cresol
	Phylum	Scientific name	Organism lifestage	Organism age	Exposure typea	Effectb	Test end-point	Toxic conc. (o-Cresol mg/L)	Reference
	Crustacea	Paratya australiensis	Young	N.A	SS	M	96-h LC50	12.2	This study
	Annelida	Erpobdella octoculata	NR	NR	NR	M	48-h LC50	135	(Sloof, 1983)
		Tubificidae (Family)	NR	NR	NR	M	48-h LC50	165	(Sloof, 1983)
	Arthropoda	Aedes aegypti	3rd Instar	NR	NR	M	48-h LC50	80	(Sloof et al., 1983)
		Chironomus riparius	NR	NR	NR	M	48-h LC50	34	(Sloof, 1983)
		Cloeon dipterum	NR	NR	NR	M	48-h LC50	50	(Sloof, 1983)
		Corixa punctata	NR	NR	NR	M	48-h LC50	80	(Sloof, 1983)
		Culex pipiens	3rd Instar	NR	NR	M	48-h LC50	46	(Sloof et al., 1983)
		Ischnura elegans	NR	NR	NR	M	48-h LC50	46	(Sloof, 1983)
		Nemoura cinerea	NR	NR	NR	M	48-h LC50	10	(Sloof, 1983)
	Cnidaria	Hydra oligactis	NR	NR	NR	M	48-h LC50	75	(Sloof, 1983)
	Crustacea	Asellus aquaticus	NR	NR	NR	M	48-h LC50	23	(Sloof, 1983)
		Daphnia cucullata	Adult	11 ± 1-d	S	M	48-h LC50	15.5 - 17.4	(Canton & Adema, 1978)
		Daphnia magna	Neonate	< 24-h	S	M	48-h LC50	8.6 - 23.8	(Canton & Adema, 1978)
		Daphnia magna	NR	< 24-h	S	M	24-h LC50	22.58	(Jin et al., 1999)
		Daphnia magna	Neonate	< 24-h	S	M	24-h LC50	12.59	(Kim et al., 2003)
		Daphnia magna	Neonate	1 - 2-d	NR	M	48-h LC50	15.79	(Kopperman et al., 1974)
		Daphnia magna	NR	NR	NR	M	48-h LC50	5	(Parkhurst et al., 1979)
		Daphnia pulex	Neonate	< 24-h	S	M	48-h LC50	8.5 - 10.8	(Canton & Adema, 1978)
		Daphnia pulicaria	NR	NR	FT	M	48-h LC50	>94.0	(DaGraeve et al., 1980)
		Gammarus pulex	NR	NR	NR	M	48-h LC50	21	(Sloof, 1983)
	Mollusca	Lymnaea stagnalis	NR	NR	NR	M	48-h LC50	160	(Sloof, 1983)
	Platyhelminthes	Schmidtea lugubris	NR	NR	NR	M	48-h LC50	24	(Sloof, 1983)
	Not applicable (NA); not reported (NR)
	a Static (S); semi static (SS); flowthrough (FT)
	b Mortality (M)
